# Supplementary material for: Chemical Composition, Antioxidant, Anti-Bacterial, and Anti-Cancer Activities of Essential Oils Extracted from Citrus limetta Risso Peel Waste Remains after Commercial Use
Source: Molecules. 2022 Nov 29;27(23):8329. doi: 10.3390/molecules27238329 (PMC9735939; doi:10.3390/molecules27238329)
Supplement: Supplementary file 1 [file molecules-27-08329-s001.zip]

Archive with 1 entries (1 files):
- molecules-2011563-supplementary.pdf
